# Supplementary material for: Adapting and Implementing a School-Based “Implementation Intentions” Program Within FRESHAIR4Life to Prevent Smoking Initiation Among Adolescents in Greece: A Study Protocol
Source: Healthcare (Basel). 2026 Apr 3;14(7):938. doi: 10.3390/healthcare14070938 (PMC13073812; doi:10.3390/healthcare14070938)
Supplement: Supplementary file 1 [file healthcare-14-00938-s001.zip]

Archive with 1 entries (1 files):
- healthcare-4198250-supplementary.pdf
